# Supplementary material for: Expanding options to recruit, grow, and retain the public health workforce
Source: Health Aff Sch. 2024 Dec 4;2(12):qxae115. doi: 10.1093/haschl/qxae115 (PMC11630342; doi:10.1093/haschl/qxae115)
Supplement: qxae115_Supplementary_Data [file qxae115_supplementary_data.zip]

Archive with 6 entries (6 files):
- Career Ladder_coi_disclosure.docx
- Career Ladder_coi_disclosure_Al Ksir.docx
- Career Ladder_coi_disclosure_Meit.docx
- Career Ladder_coi_disclosure_Minnick.docx
- Career Ladder_coi_disclosure_Surles.docx
- Career Ladder_coi_disclosure_Trull.docx
